# Supplementary material for: It's Not What You Expected! The Surprising Nature of Cleft Alternatives in French and English
Source: Front Psychol. 2019 Jun 18;10:1400. doi: 10.3389/fpsyg.2019.01400 (PMC6591431; doi:10.3389/fpsyg.2019.01400)
Supplement: Supplementary file 1 [file Data_Sheet_1.zip]

Archive with 2 entries (2 files):
- Appendices/AppendixA.tex
- Appendices/AppendixB.tex
