# Supplementary material for: It's Not What You Expected! The Surprising Nature of Cleft Alternatives in French and English
Source: Front Psychol. 2019 Jun 18;10:1400. doi: 10.3389/fpsyg.2019.01400 (PMC6591431; doi:10.3389/fpsyg.2019.01400)
Supplement: Supplementary file 1 [file Data_Sheet_1.zip › Appendices/AppendixA.tex]

\section{Appendix}
\subsection{Appendix A: Sample stimuli}
\noindent {\bf {\sc no contr.}, Subject condition}\\
(1.1) Speaker A: This bean dip is fantastic.  I will need to get the recipe.  I guess someone from the marketing department brought it. \\
 \indent Speaker B: Yeah, (it's) Lyle (who) brought it.\\
(1.2) Speaker A:  Amy was up all night cleaning the spare room, and now she's driving to the airport.  I guess someone from her family is visiting. \\
 \indent Speaker B: Yeah, (it's) her mother (who) is visiting. \\
(1.3) Speaker A: Mark just bought a very ugly car. It looks like it's about to fall apart, too. I guess someone from the sales department convinced him to buy it. \\ 
\indent Speaker B: Yeah, (it's) Linda (who) convinced him to buy it.

\noindent {\bf {\sc no contr.}, Non-subject condition}\\
(1.4) Speaker A: Look at John this evening. He's all dressed up. I guess he's going with someone from the marketing team.\\
\indent Speaker B:  Yeah, he's going out with Karen/ It's Karen he's going out with.\\
(1.5) Speaker A: Everyone who interviewed for that job sounded really good.  I bet it was a hard decision to make.  I guess they finally hired someone from a competing firm.\\
\indent Speaker B: Yeah, they hired Alex/ It's Alex they hired.  \\
(1.6) Speaker A: Darren sounded really excited about his Christmas vacation. I heard he's taking a few weeks off. I guess he's going somewhere in Central America. \\
\indent Speaker B: Yeah, he's going to Mexico/ It's Mexico he's going to.


\noindent {\bf {\sc weak}, Subject condition}\\
(2.1) Speaker A: This bean dip is fantastic.  I really want to get the recipe.  I think Sharon brought it.\\
 \indent Speaker B: Actually, (it's) Lyle (who) brought it.\\
 (2.2) Speaker A: Amy was up all night cleaning the spare room, and now she's on her way to the airport.  I guess her mom is visiting. \\
 \indent Speaker B: Actually, (it's) her boyfriend (who) is visiting.\\
 (2.3) Speaker A: Mark just bought a very ugly car. It looks like it's about to fall apart, too. I have a feeling that Leah must have convinced him to buy it. \\
 \indent Speaker B: Actually, (it's) Linda convinced (who) him to buy it.
 
\noindent {\bf {\sc weak}, Non-subject condition}\\
(2.4) Speaker A: Look at John this evening. He's all dressed up. I guess he is going out with Tammy.\\
 \indent Speaker B: Actually, he is going out with Karen/ It's Karen he's going out with.\\
 (2.5) Speaker A: Everyone who interviewed for that job sounded really good.  I bet it was a hard decision to make.  But I guess they probably ended up hiring Jim. \\
 \indent Speaker B: Actually, they hired Alex/ It's Alex they hired. \\
 (2.6) Speaker A: Darren sounded really excited about his Christmas vacation. I heard he's taking a few weeks off. I think he's going to Canada.   \\
 \indent Speaker B: Actually, he's going to Mexico/ It's Mexico he's going to.


\noindent {\bf {\sc weak nai}, Subject condition}\\
(3.1) Speaker A: This bean dip is fantastic.  I really want to get the recipe.  But Sharon, who I'm guessing brought it, already left.\\
 \indent Speaker B: Actually, (it's) Lyle (who) brought it.\\
 (3.2) Speaker A:  Amy was up all night cleaning the spare room, and now she's on her way to the airport. And her mom---who I have a feeling is going to be visiting her---is a really selfish houseguest.\\
 \indent Speaker B: Actually, (it's) her boyfriend (who) is visiting.\\
 (3.3) Speaker A:  Mark just bought a very ugly car. It looks like it's about to fall apart, too. But Leah---who I guess might have convinced him to buy it---says it was a really great deal.\\
 \indent Speaker B: Actually, (it's) Linda convinced (who) him to buy it.

\noindent {\bf {\sc weak nai}, Non-subject condition}\\
(3.4) Speaker A: Look at John this evening. He's all dressed up. But then Tammy---who I suppose he's going out with---does really like well-dressed guys.\\
 \indent Speaker B: Actually, he is going out with Karen/ It's Karen he's going out with.\\
 (3.5) Speaker A: Everyone who interviewed for that job sounded really good.  But Jim---who I guess they probably ended up hiring---was my favorite for sure. \\
 \indent Speaker B: Actually, they hired Alex/ It's Alex they hired. \\
 (3.6) Speaker A: Darren sounded really excited about his Christmas vacation. I heard he's taking a few weeks off. He should pack---since I suppose he is going to Canada---some really warm clothing. \\
 \indent Speaker B: Actually, he's going to Mexico/ It's Mexico he's going to.\\

\noindent {\bf {\sc strong}, Subject condition}\\
(4.1) Speaker A: This bean dip is fantastic.  I really want to get the recipe.  It turns out that Sharon brought it.\\
 \indent Speaker B: Actually, (it's) Lyle (who) brought it.\\
 (4.2) Speaker A:  Amy was up all night cleaning the spare room, and now she's on her way to the airport.  Her mom is visiting.\\
 \indent Speaker B: Actually, (it's) her boyfriend (who) is visiting.\\
 (4.3) Speaker A:  Mark just bought a very ugly car. It looks like it's about to fall apart, too. Leah convinced him to buy it.\\
 \indent Speaker B: Actually, (it's) Linda convinced (who) him to buy it.

\noindent {\bf {\sc strong}, Non-subject condition}\\
(4.4) Speaker A: Look at John this evening. He's all dressed up. He's going out with Tammy.\\
 \indent Speaker B: Actually, he is going out with Karen/ It's Karen he's going out with.\\
 (4.5) Speaker A: Everyone who interviewed for that job sounded really good.  I bet it was a hard decision to make. They finally hired Jim. \\
 \indent Speaker B: Actually, they hired Alex/ It's Alex they hired. \\
 (4.6) Speaker A: Darren sounded really excited about his Christmas vacation. I heard he's taking a few weeks off. He's going to Canada, you know.  \\
 \indent Speaker B: Actually, he's going to Mexico/ It's Mexico he's going to.

\noindent {\bf {\sc strong nai}, Subject condition}\\
(5.1) Speaker A: This bean dip is fantastic.  I really want to get the recipe.  But Sharon---who brought it---already left the party.\\
 \indent Speaker B: Actually, (it's) Lyle (who) brought it.\\
 (5.2) Speaker A:  Amy was up all night cleaning the spare room, and now she's on her way to the airport. And her mom---who is going to be visiting her---is a really selfish houseguest.\\
 \indent Speaker B: Actually, (it's) her boyfriend (who) is visiting.\\
 (5.3) Speaker A:  Mark just bought a very ugly car. It looks like it's about to fall apart, too. But Leah---who convinced him to buy it---says it was a really great deal.\\
 \indent Speaker B: Actually, (it's) Linda convinced (who) him to buy it.

\noindent {\bf {\sc strong nai}, Non-subject condition}\\
(5.4) Speaker A: Look at John this evening. He's all dressed up. But then Tammy---who he's going out with---does really like well-dressed guys.\\
 \indent Speaker B: Actually, he is going out with Karen/ It's Karen he's going out with.\\
 (5.5) Speaker A: Everyone who interviewed for that job sounded really good.  But Jim---who they ended up hiring---was my favorite for sure.  \\
 \indent Speaker B: Actually, they hired Alex/ It's Alex they hired. \\
 (5.6) Speaker A: Darren sounded really excited about his Christmas vacation. I heard he's taking a few weeks off. He should pack---since he is going to Canada---some really warm clothing. \\
 \indent Speaker B: Actually, he's going to Mexico/ It's Mexico he's going to.


\noindent {\bf {\sc strong pre.}, Subject condition}\\
(6.1) Speaker A: This bean dip is fantastic.  I really want to get the recipe. I'm surprised that Sharon brought it, she's normally not a very good cook.\\
 \indent Speaker B: Actually, (it's) Lyle (who) brought it.\\
 (6.2) Speaker A:  Amy was up all night cleaning, and now she's on her way to the airport.  I'm surprised that she's annoyed her mom is visiting.\\
 \indent Speaker B: Actually, (it's) her boyfriend (who) is visiting.\\
 (6.3) Speaker A: Mark just bought a very ugly car. It looks like it's about to fall apart, too. I'm surprised that Leah convinced him to buy it. \\
 \indent Speaker B: Actually, (it's) Linda convinced (who) him to buy it.

\noindent {\bf {\sc strong pre.}, Non-subject condition}\\
(6.4) Speaker A: Look at John this evening. He's all dressed up. But I'm annoyed that he is going out with Tammy.\\
 \indent Speaker B: Actually, he is going out with Karen/ It's Karen he's going out with.\\
 (6.5) Speaker A: Every candidate who interviewed for that job was really good.  It must have been a hard decision to make but I'm surprised they hired Jim. \\
 \indent Speaker B: Actually, they hired Alex/ It's Alex they hired. \\
 (6.6) Speaker A: Darren sounded really excited about his Christmas vacation. I heard he's taking a few weeks off. I'm glad he's going to Canada. \\
 \indent Speaker B: Actually, he's going to Mexico/ It's Mexico he's going to. \\
