# Supplementary material for: It's Not What You Expected! The Surprising Nature of Cleft Alternatives in French and English
Source: Front Psychol. 2019 Jun 18;10:1400. doi: 10.3389/fpsyg.2019.01400 (PMC6591431; doi:10.3389/fpsyg.2019.01400)
Supplement: Supplementary file 1 [file Data_Sheet_1.zip › Appendices/AppendixB.tex]

\subsection{Appendix B: Mean naturalness ratings per context}
\begin{table}[h!]
\begin{tabular}{lllll}
                                		& \multicolumn{2}{c}{English} & \multicolumn{2}{c}{French} \\
                                		& Cleft         	& SVO        			 & Cleft        	 & SVO        \\
Non-contradictory ({\sc no contr.})   &   3.4       	&   6.2      			 &    4.7            &   5.8       \\
Weak At-Issue ({\sc weak})       	&   4.3            &   6         		 &     5.2         	&    5.5        \\
Weak Not At-Issue ({\sc weak nai})   &  4.1             &  5.8          		&      5.1        	 &    5.2        \\
Strong At-Issue ({\sc strong})     	&   5.9            &   5.7          		&   6.6    	 	&  4.8           \\
Strong Not At-Issue ({\sc strong nai}) &    5.5           &   5.4         		&   6.2            	&    4.3        \\
Presuppositional ({\sc strong pre.})     &     5.8         &    5.6         		&    6.3          	 &   4.5       
\end{tabular}
\caption{Mean naturalness ratings for each context we designed, per sentence form and language.}
\label{appendixB}
\end{table}
